# Supplementary material for: Challenges in Cell Fate Acquisition to Scid-Repopulating Activity from Hemogenic Endothelium of hiPSCs Derived from AML Patients Using Forced Transcription Factor Expression
Source: Cells. 2022 Jun 13;11(12):1915. doi: 10.3390/cells11121915 (PMC9221973; doi:10.3390/cells11121915)
Supplement: Supplementary file 1 [file cells-11-01915-s001.zip]

Archive with 1 entries (1 files):
- cells-1677287-supplementary.pdf
